# Supplementary material for: EspF is crucial for Citrobacter rodentium-induced tight junction disruption and lethality in immunocompromised animals
Source: PLoS Pathog. 2019 Jun 28;15(6):e1007898. doi: 10.1371/journal.ppat.1007898 (PMC6623547; doi:10.1371/journal.ppat.1007898)
Supplement: S1 Table — (XLSX) [file ppat.1007898.s001.xlsx]

## Sheet: Sheet1
Strain or genotype	Deficiency	Source or reference
Wild-type CR, DBS 100	None	47
ΔespF	EspF	37
ΔespG	EspG	48
Δmap	Map	37
ΔnleA	NleA	34
ΔespF::EspF	None	This study
ΔespF/pEspF-Flag	EspF	This study
ΔespF/pEspF(PRR1)-Flag	EspF	This study
ΔespF/pEspF(PRR2)-Flag	EspF	This study
ΔespF/pEspF(PRR3)-Flag	EspF	This study
ΔespF/pEspF(L16E)-Flag	EspF	This study
