# Supplementary material for: EspF is crucial for Citrobacter rodentium-induced tight junction disruption and lethality in immunocompromised animals
Source: PLoS Pathog. 2019 Jun 28;15(6):e1007898. doi: 10.1371/journal.ppat.1007898 (PMC6623547; doi:10.1371/journal.ppat.1007898)
Supplement: S2 Table — (XLSX) [file ppat.1007898.s002.xlsx]

## Sheet: Sheet1
Primer ID	Sequences
espF_Up_150 for	5'-AATCCTCTCGACCGCAAATCATTTC-3'
espF_Gene_217 rev	5'-ATCTCAGTCTTTACCCCCTATTGC-3'
espF_Dn_58 rev	5'-ATTATGTGAGGGGATAGTAGTGAGTTATTTTCT-3'
EspF_KI_for	5'-CAAGCTTCTTCTAGAGGTACCTTGAAGCAAATGGAGATAGC-3'
EspF_KI_rev	5'-CATGAATTCCCGGGAGAGCTCTCATTAGAAAGGGGGCCG-3'
EspF_L16E for	5'-GTTTCTACACTAGGACGGCAGGAAGCAAATGTGGCAAGTC-3'
EspF_L16E rev	5'-GACTTGCCACATTTGCTTCCTGCCGTCCTAGTGTAGAAAC-3'
EspF_N_PRR1/2/3 for	5'-AACGCAGTCAGGCACCGTGTATGCTTAATGGAATTGGTCAG-3'
EspF_N_PRR1/3 rev	5'-TCGTCGTCATCCTTGTAATCCTTAAGGCTTGAGGCCTC-3'
EspF_N_PRR2	5'-TCGTCGTCATCCTTGTAATCCTTAAGGTTTGAGGCCTC-3'
