# Supplementary material for: EspF is crucial for Citrobacter rodentium-induced tight junction disruption and lethality in immunocompromised animals
Source: PLoS Pathog. 2019 Jun 28;15(6):e1007898. doi: 10.1371/journal.ppat.1007898 (PMC6623547; doi:10.1371/journal.ppat.1007898)
Supplement: S3 Table — (XLSX) [file ppat.1007898.s003.xlsx]

## Sheet: Sheet1
Primer ID	Sequences
16S-for	5'-ACTCCTACGGGAGGCAGCAGT-3'
16S-rev	5'-TATTACCGCGGCTGCTGGC-3'
ler-for	5'-TGAGCAGGAGATTCAAACTGT-3'
ler -rev	5'-CTTCCATTCAATAATGCTTCT-3'
espF-for	5'-GCTTAATGGAATTGGTCAGGCC-3'
espF-rev	5'-GCGAGAGGGAGTTAATGACG-3'
espG-for	5'-CAATCGCCACATGCCATAC-3'
espG-rev	5'-CTTTGAATTGCCGAGTCCC-3'
map-for	5'-GGCGGCTACACAAACTCTT-3'
map-rev	5'-GTCATCCACAGTTTTGTTTACCG-3'
nleA-for	5'-GAAGAATGGGTTATCAGGCCG-3'
nleA-rev	5'-CAAGCATTGCACCGACATGAG-3'
